# Supplementary material for: Clinical and Molecular Characterization of Classical-Like Ehlers-Danlos Syndrome Due to a Novel TNXB Variant
Source: Genes (Basel). 2019 Oct 25;10(11):843. doi: 10.3390/genes10110843 (PMC6895888; doi:10.3390/genes10110843)
Supplement: Supplementary file 1 [file genes-10-00843-s001.zip]

Archive with 1 entries (1 files):
- Supplementary data.pdf
